# Supplementary material for: Distribution of Antibiotic Resistance Genes in Kocuria Species
Source: Antibiotics (Basel). 2025 Oct 17;14(10):1041. doi: 10.3390/antibiotics14101041 (PMC12562059; doi:10.3390/antibiotics14101041)
Supplement: Supplementary file 1 [file antibiotics-14-01041-s001.zip]

Archive with 2 entries (2 files):
- Figure S1.tif
- Table S1.csv
