# Supplementary material for: Distribution of Antibiotic Resistance Genes in Kocuria Species
Source: Antibiotics (Basel). 2025 Oct 17;14(10):1041. doi: 10.3390/antibiotics14101041 (PMC12562059; doi:10.3390/antibiotics14101041)
Supplement: Supplementary file 1 [file antibiotics-14-01041-s001.zip › Table S1.csv]

ID	Strain	RGMT	MPT	RlmN	Β-lactamase	APH	RRT	RM	RUMT
GCF_039530085.1	Kocuria aegyptia JCM 14735	0	0	1	0	0	0	0	0
GCF_000286355.1	Kocuria atrinae C3-8	1	0	0	0	0	0	0	0
GCF_039531425.1	Kocuria atrinae JCM 15914	0	2	1	0	0	0	0	0
GCF_963524225.1	Kocuria carniphila	1	2	1	0	0	1	0	0
GCF_041021225.1	Kocuria carniphila 988	1	2	1	0	1	1	0	1
GCF_042647725.1	Kocuria carniphila CCM 132	1	2	1	0	0	1	0	0
GCF_004136555.1	Kocuria carniphila CCM 132	1	2	1	0	0	1	0	0
GCF_040946445.1	Kocuria carniphila LK2598	1	1	1	0	0	1	0	0
GCF_040946415.1	Kocuria carniphila LK2625	0	1	1	0	2	1	0	0
GCF_040946365.1	Kocuria carniphila LK2660	0	1	1	0	2	1	0	0
GCF_025145075.1	Kocuria carniphila p3-SID917	1	2	1	0	0	1	0	0
GCF_008831305.1	Kocuria coralli SCSIO 13007	1	1	1	0	1	0	0	0
GCF_014636775.1	Kocuria dechangensis CGMCC 1.12187	0	1	1	0	0	0	1	0
GCF_001482365.1	Kocuria flava HO-9041	0	1	1	0	0	0	0	0
GCF_022968815.1	Kocuria flava IOS11	0	1	1	0	0	0	0	0
GCF_007992135.1	Kocuria flava NBRC 107626	0	1	1	0	0	0	0	0
GCF_036570965.1	Kocuria flava NIO_001	0	1	1	0	0	0	0	0
GCF_002849405.1	Kocuria flava S43	0	1	1	0	1	0	0	0
GCF_039544365.1	Kocuria gwangalliensis JCM 18958	0	2	1	0	0	1	0	0
GCF_900169805.1	Kocuria marina	0	1	1	0	0	0	0	0
GCF_027659295.1	Kocuria marina AM104-42	0	1	1	0	0	0	0	0
GCF_027659105.1	Kocuria marina AM104-66	1	1	1	0	0	0	0	0
GCF_027658925.1	Kocuria marina AM104-90	0	1	1	0	0	0	0	0
GCF_027658845.1	Kocuria marina AM104-93	0	1	1	0	0	0	0	0
GCF_027658775.1	Kocuria marina AM104-97	0	1	1	0	0	0	0	0
GCF_014652975.1	Kocuria marina KCTC 9943	0	1	1	0	0	0	0	0
GCF_044750405.1	Kocuria marina NPDC088806	1	1	1	0	0	0	0	0
GCF_040684815.1	Kocuria marina NPDC089667	0	1	1	0	0	0	0	0
GCF_025149565.1	Kocuria marina p3-SID1724	1	1	1	0	0	0	0	0
GCF_025150305.1	Kocuria marina p3-SID2490	0	1	1	0	0	0	0	0
GCF_025145565.1	Kocuria marina p3-SID866	1	1	1	0	0	0	0	0
GCF_025145235.1	Kocuria marina p3-SID882	0	1	1	0	0	0	0	0
GCF_025145205.1	Kocuria marina p3-SID884	0	1	1	0	0	0	0	0
GCF_000786655.1	Kocuria marina SO9-6	0	1	1	0	0	0	0	0
GCF_022347065.1	Kocuria marina subsp. indica ACRRP	0	1	0	0	0	0	0	0
GCF_004328535.1	Kocuria marina subsp. indica CE7	0	1	0	0	0	0	0	0
GCF_007681515.1	Kocuria marina subsp. indica DE0236	1	1	0	0	0	0	0	0
GCF_007672315.1	Kocuria marina subsp. indica DE0433	1	1	0	0	0	0	0	0
GCF_007671865.1	Kocuria marina subsp. indica DE0576	0	1	0	0	0	0	0	0
GCF_010214965.1	Kocuria marina subsp. indica DP-K7	1	1	0	0	0	0	0	0
GCF_002237805.1	Kocuria marina subsp. indica DSM 25126	0	1	0	0	0	0	0	0
GCF_017167545.1	Kocuria marina subsp. indica F5_7S_P6	1	1	0	0	0	0	0	0
GCF_017167445.1	Kocuria marina subsp. indica F6_3S_P_1B	1	1	0	0	0	0	0	0
GCF_003667205.1	Kocuria marina subsp. indica NIO-1021	0	1	0	0	0	0	0	0
GCF_900177335.1	Kocuria marina subsp. indica NIO-1021	0	1	0	0	0	0	0	0
GCF_037144895.1	Kocuria marina USHLN210	0	1	1	0	0	0	0	0
GCF_037144795.1	Kocuria marina USHLN217	0	1	1	0	0	0	0	0
GCF_037144735.1	Kocuria marina USHLN220	0	1	1	0	0	0	0	0
GCF_037144675.1	Kocuria marina USHLN228	1	1	1	0	0	0	0	0
GCF_027568535.1	Kocuria massiliensis HY1904	0	0	1	1	0	0	0	0
GCF_900169715.1	Kocuria massiliensis Marseille-P3598	0	0	1	1	0	0	0	0
GCF_042652105.1	Kocuria oceani CCUG 33897	0	0	0	0	0	0	0	0
GCF_029524215.1	Kocuria oceani FXJ8.057	0	0	1	0	0	0	0	0
GCF_947499195.1	Kocuria palustris	1	1	1	0	0	0	0	0
GCF_937915095.1	Kocuria palustris	0	1	1	0	0	0	0	0
GCF_943913585.1	Kocuria palustris	0	1	1	0	0	0	0	0
GCF_963521725.1	Kocuria palustris	0	1	1	0	0	0	0	0
GCF_045371285.1	Kocuria palustris 179-A 3A1 NHS	0	1	1	0	0	0	0	0
GCF_001483775.1	Kocuria palustris CD07_3	0	1	1	0	0	0	0	0
GCF_007666205.1	Kocuria palustris DE0549	1	1	1	0	0	0	0	0
GCF_017167825.1	Kocuria palustris F5_7S_P11C	1	1	1	0	0	0	0	0
GCF_017167735.1	Kocuria palustris F5_7S_P2A	1	1	1	0	0	0	0	0
GCF_017167685.1	Kocuria palustris F5_7S_P2B	1	1	1	0	0	0	0	0
GCF_017167505.1	Kocuria palustris F5_7S_P7	1	1	1	0	0	0	0	0
GCF_017167525.1	Kocuria palustris F5_7S_P8	1	1	1	0	0	0	0	0
GCF_017167485.1	Kocuria palustris F6_1S_P_2	1	1	1	0	0	0	0	0
GCF_017167265.1	Kocuria palustris F6_7S_B_1	1	1	1	0	0	0	0	0
GCF_039526205.1	Kocuria palustris JCM 11652	0	1	1	0	0	0	0	0
GCF_023713525.1	Kocuria palustris MER TA 14	0	1	1	0	0	0	0	0
GCF_001275345.1	Kocuria palustris MU14/1	0	1	1	0	0	0	0	0
GCF_040300165.1	Kocuria palustris NPDC000449	0	1	1	0	0	0	0	0
GCF_042261285.1	Kocuria palustris NPDC056382	0	1	1	0	0	0	0	0
GCF_042717885.1	Kocuria palustris NPDC058610	1	1	1	0	0	0	0	0
GCF_040702725.1	Kocuria palustris NPDC078599	0	1	1	0	0	0	0	0
GCF_025149685.1	Kocuria palustris p3-SID1518	0	1	1	0	0	0	0	0
GCF_025149645.1	Kocuria palustris p3-SID1704	1	1	1	0	0	0	0	0
GCF_000315815.2	Kocuria palustris PEL	1	1	1	0	0	0	0	0
GCF_029876575.1	Kocuria palustris RD05	1	1	1	0	0	0	0	0
GCF_016907795.1	Kocuria palustris TAGA27	0	1	1	0	0	0	0	0
GCF_900008265.1	Kocuria palustris W4	0	1	1	0	0	0	0	0
GCF_900576785.1	Kocuria rhizophila	0	1	1	0	0	0	0	0
GCF_902388135.1	Kocuria rhizophila	0	1	1	0	0	0	0	0
GCF_032060705.1	Kocuria rhizophila	0	1	1	0	1	0	0	0
GCF_032101205.1	Kocuria rhizophila	0	1	1	0	0	0	0	0
GCF_963519965.1	Kocuria rhizophila	0	0	1	0	0	0	0	0
GCF_032017965.1	Kocuria rhizophila	0	0	1	0	0	0	0	0
GCF_001038535.1	Kocuria rhizophila 14ASP	0	0	1	0	0	0	0	0
GCF_041021375.1	Kocuria rhizophila 155	0	0	1	0	0	0	0	0
GCF_045369705.1	Kocuria rhizophila 179-F 10C2 NHS	0	1	1	0	0	0	0	0
GCF_045370295.1	Kocuria rhizophila 179-F 5D4 NHS	0	1	1	0	2	0	0	0
GCF_045370255.1	Kocuria rhizophila 179-F 5D5 NHS	0	1	1	0	0	0	0	0
GCF_045370285.1	Kocuria rhizophila 179-F 5GC1 NHS	0	1	1	0	2	0	0	0
GCF_045370085.1	Kocuria rhizophila 179-F 7A1 NHS	0	1	1	0	2	0	0	0
GCF_045369795.1	Kocuria rhizophila 179-F 9C2 NHS	0	1	1	0	0	0	0	0
GCF_017598955.1	Kocuria rhizophila 28R2A-13	0	1	1	0	0	0	0	0
GCF_017723815.1	Kocuria rhizophila 28R2A-20	0	1	1	0	0	0	0	0
GCF_004563945.1	Kocuria rhizophila 4R-31	0	1	1	0	0	0	0	0
GCF_004563775.1	Kocuria rhizophila 4R-34	0	1	1	0	0	0	0	0
GCF_024655785.1	Kocuria rhizophila 6.1.26	0	1	1	0	0	0	0	0
GCF_022347075.1	Kocuria rhizophila ACRRQ	0	1	1	0	0	0	0	0
GCF_031457995.1	Kocuria rhizophila BE309	0	1	1	0	0	0	0	0
GCF_002879775.1	Kocuria rhizophila D2	0	1	1	0	0	0	0	0
GCF_000010285.1	Kocuria rhizophila DC2201	0	1	1	0	0	0	0	0
GCF_007677595.1	Kocuria rhizophila DC2201 DE0228	0	1	1	0	0	0	0	0
GCF_007677945.1	Kocuria rhizophila DE0200	0	1	1	0	0	0	0	0
GCF_007677895.1	Kocuria rhizophila DE0203	0	1	1	0	0	0	0	0
GCF_002208685.2	Kocuria rhizophila FDAARGOS_302	0	1	1	0	0	0	0	0
GCF_001499775.1	Kocuria rhizophila G2	0	1	1	0	1	0	0	0
GCF_016620465.1	Kocuria rhizophila H09	0	0	1	0	0	0	0	0
GCF_904423785.1	Kocuria rhizophila Marseille-P2672	1	1	1	0	0	0	0	0
GCF_036347115.1	Kocuria rhizophila NBC_00781	0	0	1	0	0	0	0	0
GCF_045207385.1	Kocuria rhizophila NBC_00863	0	1	1	0	0	0	0	0
GCF_045207425.1	Kocuria rhizophila NBC_00874	0	1	1	0	0	0	0	0
GCF_035990065.1	Kocuria rhizophila NBC_01227	0	1	1	0	0	0	0	0
GCF_040372225.1	Kocuria rhizophila NBRC 12708	0	1	1	0	0	0	0	0
GCF_900637835.1	Kocuria rhizophila NCTC8340	0	1	1	0	0	0	0	0
GCF_020829765.1	Kocuria rhizophila ndh24	0	1	1	0	0	0	0	0
GCF_020829785.1	Kocuria rhizophila ndh45	0	0	1	0	0	0	0	0
GCF_023373505.1	Kocuria rhizophila Noodlococcus	0	1	1	0	0	0	0	0
GCF_042900165.1	Kocuria rhizophila NPDC013006	0	1	1	0	0	0	0	0
GCF_042900035.1	Kocuria rhizophila NPDC013008	0	1	1	0	0	0	0	0
GCF_043078365.1	Kocuria rhizophila NPDC015443	0	1	1	0	0	0	0	0
GCF_040681985.1	Kocuria rhizophila NPDC051498	0	1	1	0	0	0	0	0
GCF_033042015.1	Kocuria rhizophila NU1901-B013	0	1	1	0	0	0	0	0
GCF_025144265.1	Kocuria rhizophila p3-SID1135	0	1	1	0	0	0	0	0
GCF_025151745.1	Kocuria rhizophila p3-SID1383	0	1	1	0	0	0	0	0
GCF_025151645.1	Kocuria rhizophila p3-SID1414	0	1	1	0	0	0	0	0
GCF_025149885.1	Kocuria rhizophila p3-SID1455	0	1	0	0	0	0	0	0
GCF_025149045.1	Kocuria rhizophila p3-SID208	0	1	1	0	0	0	0	0
GCF_025148985.1	Kocuria rhizophila p3-SID209	0	1	1	0	0	0	0	0
GCF_025147935.1	Kocuria rhizophila p3-SID284	0	1	1	0	0	0	0	0
GCF_025147725.1	Kocuria rhizophila p3-SID292	0	1	1	0	0	0	0	0
GCF_000214115.1	Kocuria rhizophila P7-4	0	1	1	0	0	0	0	0
GCF_001190985.1	Kocuria rhizophila RF	0	1	1	1	0	0	0	0
GCF_044434985.1	Kocuria rhizophila S1502_02	0	1	1	0	0	0	0	0
GCF_027889775.1	Kocuria rhizophila SLM-01	0	1	1	0	0	0	0	0
GCF_003667225.1	Kocuria rhizophila TA68	0	1	1	0	0	0	0	0
GCF_003284705.1	Kocuria rhizophila TNDT1	0	1	1	0	0	0	0	0
GCF_000813865.1	Kocuria rhizophila TPW45	0	1	1	0	0	0	0	0
GCF_002861865.1	Kocuria rhizophila UMB0131	0	1	1	0	3	0	0	0
GCF_040028385.1	Kocuria rhizophila UNH1	0	1	1	0	0	0	0	0
GCF_030403625.1	Kocuria rhizophila ZSM2	0	1	1	0	0	0	0	0
GCF_947492165.1	Kocuria rosea	1	1	1	0	2	0	0	0
GCF_947498895.1	Kocuria rosea	0	1	1	0	2	0	0	0
GCF_030412635.1	Kocuria rosea 13	1	1	1	0	0	0	0	0
GCF_004799725.1	Kocuria rosea AF099C18	0	1	1	0	0	0	0	0
GCF_006094695.1	Kocuria rosea ATCC 186	0	1	1	0	0	0	0	0
GCF_003124035.1	Kocuria rosea ATCC 186	0	1	1	0	0	0	0	0
GCF_003124025.1	Kocuria rosea ATCC 49321	0	1	1	0	0	0	0	0
GCF_003124065.1	Kocuria rosea ATCC 516	0	1	1	0	0	0	0	0
GCF_007681255.1	Kocuria rosea DE0293	0	1	1	0	0	0	0	0
GCF_006717035.1	Kocuria rosea DSM 20447	0	1	1	0	0	0	0	0
GCF_023712595.1	Kocuria rosea MSL 359	0	1	1	0	0	0	0	0
GCF_900452325.1	Kocuria rosea NCTC7511	0	1	1	0	0	0	0	0
GCF_900638085.1	Kocuria rosea NCTC7512	0	1	1	0	0	0	0	0
GCF_900637715.1	Kocuria rosea NCTC7514	0	1	1	0	0	0	0	0
GCF_900452305.1	Kocuria rosea NCTC7528	0	1	1	0	0	0	0	0
GCF_030166735.1	Kocuria rosea RP1	0	1	1	0	0	0	0	0
GCF_004358895.1	Kocuria rosea S-A3	0	1	1	0	0	0	0	0
GCF_035065045.1	Kocuria rosea SKFO21.1	0	1	1	0	0	0	0	0
GCF_035065005.1	Kocuria rosea SKFO21.2	0	1	1	0	0	0	0	0
GCF_001483755.1	Kocuria rosea subsp. polaris CD08_4	0	0	0	0	0	0	0	0
GCF_000786195.1	Kocuria rosea subsp. polaris CMS 76or	0	1	0	0	0	0	0	0
GCF_023715525.1	Kocuria rosea TA 28	0	1	1	0	0	0	1	0
GCF_037144745.1	Kocuria rosea USHLN215	0	1	1	0	0	0	0	0
GCF_013368965.1	Kocuria salina CV6	0	1	1	0	0	0	0	0
GCF_007681705.1	Kocuria salsicia DE0195	0	1	1	0	0	0	0	0
GCF_007681555.1	Kocuria salsicia DE0232	0	1	1	0	0	0	0	0
GCF_001408335.1	Kocuria salsicia G1	0	1	1	0	0	0	0	0
GCF_039532055.1	Kocuria salsicia JCM 16361	0	0	1	0	0	0	0	0
GCF_040641975.1	Kocuria salsicia NPDC020473	0	0	1	0	0	0	0	0
GCF_040686715.1	Kocuria salsicia NPDC079179	0	0	1	0	0	0	0	0
GCF_009735315.1	Kocuria sediminis JCM 17929	0	1	1	0	0	0	0	0
GCF_003797835.1	Kocuria soli M5W7-7	1	1	1	0	0	0	0	0
GCF_012163155.1	Kocuria subflava YIM 13062	1	1	1	0	0	0	0	0
GCF_001580365.1	Kocuria turfanensis HO-9042	0	1	1	0	0	0	0	0
GCF_007992155.1	Kocuria turfanensis NBRC 107627	0	1	1	0	0	0	0	0
GCF_003687175.1	Kocuria tytonicola 473	0	0	1	0	0	0	0	0
GCF_003687455.1	Kocuria tytonicola DSM 104133	0	0	1	0	0	0	0	0
GCF_003226895.2	Kocuria tytonis 442	0	0	1	0	0	0	0	0
GCF_964264955.1	Kocuria varians	0	1	1	0	0	0	0	0
GCF_002250745.2	Kocuria varians 80	0	1	1	0	0	0	0	0
GCF_900014985.1	Kocuria varians G6	0	1	1	0	0	0	0	0
GCF_006539885.1	Kocuria varians NBRC 15358	0	1	1	0	0	0	0	0
GCF_030536815.1	Kocuria sp.	0	1	0	0	0	0	0	0
GCF_030524145.1	Kocuria sp.	0	1	0	0	0	0	0	0
GCF_032057565.1	Kocuria sp.	1	1	0	0	0	0	0	0
GCF_030538595.1	Kocuria sp.	1	1	0	0	0	0	0	0
GCF_030530945.1	Kocuria sp.	0	1	0	0	0	0	0	0
GCF_032101005.1	Kocuria sp.	0	1	0	0	0	0	0	0
GCF_020054425.1	Kocuria sp.	0	1	0	0	0	0	0	0
GCF_032059705.1	Kocuria sp.	0	1	0	0	0	0	0	0
GCF_032004505.1	Kocuria sp.	0	1	0	0	0	1	0	0
GCF_031178185.1	Kocuria sp.	0	0	0	0	0	0	1	0
GCF_030453985.1	Kocuria sp.	0	1	0	0	0	0	0	0
GCF_004136585.1	Kocuria sp. 257	0	0	0	1	0	0	0	0
GCF_005502825.1	Kocuria sp. 2SI	0	1	0	0	0	0	0	0
GCF_004137765.1	Kocuria sp. 36	0	0	0	1	0	0	0	0
GCF_004362545.1	Kocuria sp. AG109	0	0	0	0	0	0	0	0
GCF_030407675.1	Kocuria sp. APC 4018	0	1	0	0	0	0	0	0
GCF_003290245.1	Kocuria sp. BT304	0	1	0	0	0	0	0	0
GCF_020833785.1	Kocuria sp. CCUG 69068	0	1	0	0	0	0	0	0
GCF_044359605.1	Kocuria sp. ChxB	0	1	0	0	0	0	0	0
GCF_001942375.1	Kocuria sp. CNJ-770	0	0	0	0	0	0	0	0
GCF_003598585.1	Kocuria sp. CPCC 104605	1	1	0	0	0	0	0	0
GCF_040980945.1	Kocuria sp. CPCC 204721	0	1	0	0	0	0	0	0
GCF_040980965.1	Kocuria sp. CPCC 205231	0	1	0	0	0	0	0	0
GCF_040980915.1	Kocuria sp. CPCC 205233	0	1	0	0	0	0	0	0
GCF_040980905.1	Kocuria sp. CPCC 205235	1	2	0	0	0	1	0	0
GCF_040981255.1	Kocuria sp. CPCC 205236	0	1	0	0	0	0	0	0
GCF_040981005.1	Kocuria sp. CPCC 205258	0	1	0	0	0	0	0	0
GCF_040981045.1	Kocuria sp. CPCC 205260	1	1	0	0	0	0	0	0
GCF_040981025.1	Kocuria sp. CPCC 205261	1	1	0	0	0	0	0	0
GCF_040981075.1	Kocuria sp. CPCC 205263	0	1	0	0	0	0	0	0
GCF_040981195.1	Kocuria sp. CPCC 205268	0	1	0	0	0	0	0	0
GCF_040981185.1	Kocuria sp. CPCC 205273	0	0	0	0	0	0	1	0
GCF_040981165.1	Kocuria sp. CPCC 205281	0	1	0	0	0	0	0	0
GCF_040981205.1	Kocuria sp. CPCC 205290	0	0	0	0	0	0	1	0
GCF_040981245.1	Kocuria sp. CPCC 205292	0	0	0	0	0	0	0	0
GCF_042879215.1	Kocuria sp. CPCC 205293	0	1	0	0	0	0	0	0
GCF_042879255.1	Kocuria sp. CPCC 205295	1	1	0	0	0	0	0	0
GCF_040981035.1	Kocuria sp. CPCC 205297	1	1	0	0	0	0	0	0
GCF_042879235.1	Kocuria sp. CPCC 205300	0	0	0	0	0	0	1	0
GCF_042879195.1	Kocuria sp. CPCC 205315	0	0	0	1	0	0	0	0
GCF_042879175.1	Kocuria sp. CPCC 205316	0	1	0	0	0	0	0	0
GCF_001812045.1	Kocuria sp. HMSC066H03	0	1	0	0	0	0	0	0
GCF_044462325.1	Kocuria sp. HR5S1	0	0	0	0	0	0	0	0
GCF_003989425.1	Kocuria sp. HSID16901	0	0	0	1	0	0	0	0
GCF_003989235.1	Kocuria sp. HSID17582	0	1	0	0	0	0	0	0
GCF_003989485.1	Kocuria sp. HSID17590	0	1	0	0	0	0	0	0
GCF_001665945.1	Kocuria sp. ICS0012	0	1	0	0	0	0	0	0
GCF_011602805.1	Kocuria sp. JC486	1	1	0	0	0	0	0	0
GCF_011769905.1	Kocuria sp. KD4	0	1	0	0	0	0	0	0
GCF_017168375.1	Kocuria sp. KRD140	0	1	0	0	0	0	0	0
GCF_021012935.1	Kocuria sp. LUK	0	1	0	0	0	0	0	0
GCF_044462365.1	Kocuria sp. M1N1S27	0	0	0	0	0	0	1	0
GCF_044462265.1	Kocuria sp. M1R5S2	0	1	0	0	0	0	0	0
GCF_044462205.1	Kocuria sp. M4R2S49	0	0	0	0	0	0	0	0
GCF_044462225.1	Kocuria sp. M4R5S9	0	0	0	0	0	0	1	0
GCF_044908495.1	Kocuria sp. MT07	0	1	0	0	0	0	0	0
GCF_044908435.1	Kocuria sp. MT23B	0	1	0	0	0	0	0	0
GCF_030268385.1	Kocuria sp. NBRC 114282	0	1	0	0	0	0	0	0
GCF_042802875.1	Kocuria sp. NPDC057446	0	1	0	0	0	0	0	0
GCF_025149945.1	Kocuria sp. p3-SID1428	1	1	0	0	0	0	0	0
GCF_025151625.1	Kocuria sp. p3-SID1433	1	1	0	0	0	0	0	0
GCF_031844145.1	Kocuria sp. PD6	0	1	0	0	0	0	0	0
GCF_026672465.1	Kocuria sp. SL71	0	1	0	0	0	0	0	0
GCF_013394365.1	Kocuria sp. TGY1120_3	0	1	0	1	0	0	0	0
GCF_013394385.1	Kocuria sp. TGY1127_2	0	0	0	1	0	0	0	0
GCF_002338785.1	Kocuria sp. UBA1838	0	1	0	0	0	0	0	0
GCF_002398425.1	Kocuria sp. UBA5001	0	0	0	0	0	0	0	0
GCF_000349605.1	Kocuria sp. UCD-OTCP	0	1	0	0	0	0	0	0
GCF_002287015.1	Kocuria sp. WN036	0	1	0	0	0	0	0	0
GCF_002295155.1	Kocuria sp. WRN011	1	1	0	0	0	0	0	0
GCF_000800955.1	Kocuria sp. ZOR0020	1	1	0	0	0	0	0	0
GCF_947500125.1	uncultured Kocuria sp.	0	0	0	0	0	0	0	0
GCF_943912635.1	uncultured Kocuria sp.	0	0	0	1	0	0	0	0
GCF_946223315.1	uncultured Kocuria sp.	0	0	0	0	0	0	0	0
